# Supplementary material for: Safety, Tolerability, and Pharmacokinetics of Filapixant, a Highly Selective P2X3 Receptor Antagonist, in an Ascending-Single-Dose First-in-Human Study
Source: Pharmaceuticals (Basel). 2025 May 20;18(5):758. doi: 10.3390/ph18050758 (PMC12114988; doi:10.3390/ph18050758)
Supplement: Supplementary file 1 [file pharmaceuticals-18-00758-s001.zip]

Archive with 1 entries (1 files):
- pharmaceuticals-3503018-supplementary.pdf
